# Supplementary material for: An Antagonist Antibody That Inhibits Cancer Cell Growth In Vitro through RACK1
Source: Pharmaceuticals (Basel). 2024 Sep 30;17(10):1303. doi: 10.3390/ph17101303 (PMC11510629; doi:10.3390/ph17101303)
Supplement: Supplementary file 1 [file pharmaceuticals-17-01303-s001.zip]

Archive with 1 entries (1 files):
- pharmaceuticals-3200534-supplementary.pdf
